# Supplementary material for: Retrospective Analysis of Survival Improvement by Molecular Biomarker-Based Personalized Chemotherapy for Recurrent Ovarian Cancer
Source: PLoS One. 2014 Feb 5;9(2):e86532. doi: 10.1371/journal.pone.0086532 (PMC3914805; doi:10.1371/journal.pone.0086532)
Supplement: Results S1 — Supporting results. (ZIP) [file pone.0086532.s012.zip]

Archive with 3 entries (3 files):
- supplemental material-Cyclophosphamide-44 biomarker and IPA result.xls
- supplemental material-Paclitaxel-20 biomarker and IPA result.xls
- supplemental material-Topotecan-58 biomarker and IPA result.xls
