# Supplementary material for: Retrospective Analysis of Survival Improvement by Molecular Biomarker-Based Personalized Chemotherapy for Recurrent Ovarian Cancer
Source: PLoS One. 2014 Feb 5;9(2):e86532. doi: 10.1371/journal.pone.0086532 (PMC3914805; doi:10.1371/journal.pone.0086532)
Supplement: Results S1 — Supporting results. (ZIP) [file pone.0086532.s012.zip › supplemental material-Cyclophosphamide-44 biomarker and IPA result.xls]

## Sheet: Sheet0
Supplementary materials 2. Biomarkers of cyclophosphamide predictor and IPA annotation result
Other	ID	Symbol	Entrez Gene Name	Location	Type(s)	Drug(s)
1	200670_at	XBP1	X-box binding protein 1	Nucleus	transcription regulator
2	201349_at	SLC9A3R1	solute carrier family 9, subfamily A (NHE3, cation proton antiporter 3), member 3 regulator 1	Plasma Membrane	other
3	201432_at	CAT	catalase	Cytoplasm	enzyme
4	201907_x_at	DVL3	dishevelled, dsh homolog 3 (Drosophila)	Cytoplasm	other
5	201913_s_at	COASY	CoA synthase	Cytoplasm	kinase
6	202456_s_at	ZER1	zer-1 homolog (C. elegans)	unknown	enzyme
7	202956_at	ARFGEF1	ADP-ribosylation factor guanine nucleotide-exchange factor 1 (brefeldin A-inhibited)	Cytoplasm	other
8	204285_s_at	PMAIP1	phorbol-12-myristate-13-acetate-induced protein 1	Cytoplasm	other
9	204942_s_at	ALDH3B2	aldehyde dehydrogenase 3 family, member B2	unknown	enzyme
10	205186_at	DNALI1	dynein, axonemal, light intermediate chain 1	Cytoplasm	other
11	205225_at	ESR1	estrogen receptor 1	Nucleus	ligand-dependent nuclear receptor	17-alpha-ethinylestradiol, fulvestrant, beta-estradiol, estradiol 17beta-cypionate, estrone, estradiol valerate, 3-(4-methoxy)phenyl-4-((4-(2-(1-piperidinyl)ethoxy)phenyl)methyl)-2H-1-benzopyran-7-ol, bazedoxifene, estradiol valerate/testosterone enanthate, TAS-108, ethinyl estradiol/ethynodiol diacetate, estradiol acetate, esterified estrogens, estradiol cypionate/medroxyprogesterone acetate, co…
12	205742_at	TNNI3	troponin I type 3 (cardiac)	Cytoplasm	transporter
13	206393_at	TNNI2	troponin I type 2 (skeletal, fast)	Cytoplasm	enzyme
14	207761_s_at	METTL7A	methyltransferase like 7A	unknown	other
15	207847_s_at	MUC1	mucin 1, cell surface associated	Plasma Membrane	transcription regulator	HuHMFG1
16	208736_at	ARPC3	actin related protein 2/3 complex, subunit 3, 21kDa	Cytoplasm	other
17	208792_s_at	CLU	clusterin	Extracellular Space	other
18	209459_s_at	ABAT	4-aminobutyrate aminotransferase	Cytoplasm	enzyme	valproic acid, vigabatrin
19	209460_at	ABAT	4-aminobutyrate aminotransferase	Cytoplasm	enzyme	valproic acid, vigabatrin
20	209600_s_at	ACOX1	acyl-CoA oxidase 1, palmitoyl	Cytoplasm	enzyme
21	210816_s_at	CYB561	cytochrome b-561	Cytoplasm	enzyme
22	212097_at	CAV1	caveolin 1, caveolae protein, 22kDa	Plasma Membrane	other
23	213501_at	ACOX1	acyl-CoA oxidase 1, palmitoyl	Cytoplasm	enzyme
24	213693_s_at	MUC1	mucin 1, cell surface associated	Plasma Membrane	transcription regulator	HuHMFG1
25	214404_x_at	SPDEF	SAM pointed domain containing ets transcription factor	Nucleus	transcription regulator
26	215999_at	CDRT1	CMT1A duplicated region transcript 1	unknown	other
27	217543_s_at	MBTPS1	membrane-bound transcription factor peptidase, site 1	Cytoplasm	peptidase
28	218086_at	NPDC1	neural proliferation, differentiation and control, 1	Extracellular Space	other
29	218182_s_at	CLDN1	claudin 1	Plasma Membrane	other
30	218394_at	ROGDI	rogdi homolog (Drosophila)	unknown	other
31	218440_at	MCCC1	methylcrotonoyl-CoA carboxylase 1 (alpha)	Cytoplasm	enzyme
32	218688_at	DAK	dihydroxyacetone kinase 2 homolog (S. cerevisiae)	Cytoplasm	other
33	218779_x_at	EPS8L1	EPS8-like 1	unknown	other
34	218963_s_at	KRT23	keratin 23 (histone deacetylase inducible)	unknown	other
35	219317_at	POLI	polymerase (DNA directed) iota	Nucleus	enzyme
36	219327_s_at	GPRC5C	G protein-coupled receptor, family C, group 5, member C	Plasma Membrane	G-protein coupled receptor
37	219861_at	DNAJC17	DnaJ (Hsp40) homolog, subfamily C, member 17	unknown	other
38	219938_s_at	PSTPIP2	proline-serine-threonine phosphatase interacting protein 2	Cytoplasm	other
39	220192_x_at	SPDEF	SAM pointed domain containing ets transcription factor	Nucleus	transcription regulator
40	220317_at	LRAT	lecithin retinol acyltransferase (phosphatidylcholine--retinol O-acyltransferase)	Cytoplasm	enzyme
41	221277_s_at	PUS3	pseudouridylate synthase 3	Nucleus	enzyme
42	221665_s_at	EPS8L1	EPS8-like 1	unknown	other
43	221976_s_at	HDGFRP3	hepatoma-derived growth factor, related protein 3	Nucleus	other
44	91826_at	EPS8L1	EPS8-like 1	unknown	other
