# Supplementary material for: Retrospective Analysis of Survival Improvement by Molecular Biomarker-Based Personalized Chemotherapy for Recurrent Ovarian Cancer
Source: PLoS One. 2014 Feb 5;9(2):e86532. doi: 10.1371/journal.pone.0086532 (PMC3914805; doi:10.1371/journal.pone.0086532)
Supplement: Results S1 — Supporting results. (ZIP) [file pone.0086532.s012.zip › supplemental material-Paclitaxel-20 biomarker and IPA result.xls]

## Sheet: Sheet0
Supplementary materials 1. Biomarkers of paclitaxel predictor and IPA annotation result
Other	ID	Symbol	Entrez Gene Name	Location	Type(s)	Drug(s)
1	201042_at	TGM2	transglutaminase 2 (C polypeptide, protein-glutamine-gamma-glutamyltransferase)	Cytoplasm	enzyme
2	201305_x_at	ANP32B	acidic (leucine-rich) nuclear phosphoprotein 32 family, member B	Nucleus	other
3	201478_s_at	DKC1	dyskeratosis congenita 1, dyskerin	Nucleus	enzyme
4	201555_at	MCM3	minichromosome maintenance complex component 3	Nucleus	enzyme
5	202601_s_at	HTATSF1	HIV-1 Tat specific factor 1	Nucleus	transcription regulator
6	203141_s_at	AP3B1	adaptor-related protein complex 3, beta 1 subunit	Cytoplasm	transporter
7	203744_at	HMGB3	high mobility group box 3	Nucleus	other
8	204459_at	CSTF2	cleavage stimulation factor, 3' pre-RNA, subunit 2, 64kDa	Nucleus	other
9	204767_s_at	FEN1	flap structure-specific endonuclease 1	Nucleus	enzyme
10	204768_s_at	FEN1	flap structure-specific endonuclease 1	Nucleus	enzyme
11	204781_s_at	FAS	Fas (TNF receptor superfamily, member 6)	Plasma Membrane	transmembrane receptor
12	209120_at	NR2F2	nuclear receptor subfamily 2, group F, member 2	Nucleus	ligand-dependent nuclear receptor
13	214436_at	FBXL2	F-box and leucine-rich repeat protein 2	Cytoplasm	enzyme
14	214890_s_at	FAM149A	family with sequence similarity 149, member A	unknown	other
15	215720_s_at	NFYA	nuclear transcription factor Y, alpha	Nucleus	transcription regulator
16	216212_s_at	DKC1	dyskeratosis congenita 1, dyskerin	Nucleus	enzyme
17	217731_s_at	ITM2B	integral membrane protein 2B	Plasma Membrane	other
18	218182_s_at	CLDN1	claudin 1	Plasma Membrane	other
19	218701_at	LACTB2	lactamase, beta 2	Cytoplasm	other
20	219222_at	RBKS	ribokinase	unknown	kinase
