# Supplementary material for: Retrospective Analysis of Survival Improvement by Molecular Biomarker-Based Personalized Chemotherapy for Recurrent Ovarian Cancer
Source: PLoS One. 2014 Feb 5;9(2):e86532. doi: 10.1371/journal.pone.0086532 (PMC3914805; doi:10.1371/journal.pone.0086532)
Supplement: Results S1 — Supporting results. (ZIP) [file pone.0086532.s012.zip › supplemental material-Topotecan-58 biomarker and IPA result.xls]

## Sheet: Sheet0
Supplementary materials 3. Biomarkers of topotecan predictor and IPA annotation result
Other	ID	Symbol	Entrez Gene Name	Location	Type(s)	Drug(s)
1	200057_s_at	NONO	non-POU domain containing, octamer-binding	Nucleus	other
2	200957_s_at	SSRP1	structure specific recognition protein 1	Nucleus	other
3	201086_x_at	SON	SON DNA binding protein	Nucleus	other
4	201479_at	DKC1	dyskeratosis congenita 1, dyskerin	Nucleus	enzyme
5	201726_at	ELAVL1	ELAV (embryonic lethal, abnormal vision, Drosophila)-like 1 (Hu antigen R)	Cytoplasm	other
6	202178_at	PRKCZ	protein kinase C, zeta	Cytoplasm	kinase	ingenol 3-angelate
7	202530_at	MAPK14	mitogen-activated protein kinase 14	Cytoplasm	kinase	SCIO-469, RO-3201195
8	202763_at	CASP3	caspase 3, apoptosis-related cysteine peptidase	Cytoplasm	peptidase	IDN-6556
9	202826_at	SPINT1	serine peptidase inhibitor, Kunitz type 1	Extracellular Space	other
10	202890_at	MAP7	microtubule-associated protein 7	Cytoplasm	other
11	203269_at	NSMAF	neutral sphingomyelinase (N-SMase) activation associated factor	Cytoplasm	other
12	203407_at	PPL	periplakin	Cytoplasm	other
13	203436_at	RPP30	ribonuclease P/MRP 30kDa subunit	Nucleus	enzyme
14	203922_s_at	CYBB	cytochrome b-245, beta polypeptide	Cytoplasm	enzyme
15	204112_s_at	HNMT	histamine N-methyltransferase	Cytoplasm	enzyme
16	204240_s_at	SMC2	structural maintenance of chromosomes 2	Nucleus	transporter
17	204695_at	CDC25A	cell division cycle 25 homolog A (S. pombe)	Nucleus	phosphatase
18	204731_at	TGFBR3	transforming growth factor, beta receptor III	Plasma Membrane	kinase
19	204775_at	CHAF1B	chromatin assembly factor 1, subunit B (p60)	Nucleus	other
20	204850_s_at	DCX	doublecortin	Cytoplasm	other
21	204981_at	SLC22A18	solute carrier family 22, member 18	Plasma Membrane	transporter
22	205382_s_at	CFD	complement factor D (adipsin)	Extracellular Space	peptidase
23	205428_s_at	CALB2	calbindin 2	Cytoplasm	other
24	205555_s_at	MSX2	msh homeobox 2	Nucleus	transcription regulator
25	205613_at	SYT17	synaptotagmin XVII	Plasma Membrane	other
26	206295_at	IL18	interleukin 18 (interferon-gamma-inducing factor)	Extracellular Space	cytokine
27	206482_at	PTK6	PTK6 protein tyrosine kinase 6	Cytoplasm	kinase	vandetanib
28	206818_s_at	CNNM2	cyclin M2	Plasma Membrane	other
29	208190_s_at	LSR	lipolysis stimulated lipoprotein receptor	Nucleus	transcription regulator
30	209056_s_at	CDC5L	CDC5 cell division cycle 5-like (S. pombe)	Nucleus	other
31	209283_at	CRYAB	crystallin, alpha B	Nucleus	other
32	209654_at	KIAA0947	KIAA0947	unknown	other
33	210314_x_at	TNFSF13	tumor necrosis factor (ligand) superfamily, member 13	Extracellular Space	cytokine
34	210761_s_at	GRB7	growth factor receptor-bound protein 7	Plasma Membrane	other
35	210827_s_at	ELF3	E74-like factor 3 (ets domain transcription factor, epithelial-specific )	Nucleus	transcription regulator
36	211403_x_at	VCX2	variable charge, X-linked 2	unknown	other
37	211488_s_at	ITGB8	integrin, beta 8	Plasma Membrane	other
38	211726_s_at	FMO2	flavin containing monooxygenase 2 (non-functional)	Cytoplasm	enzyme
39	211814_s_at	CCNE2	cyclin E2	Nucleus	other
40	212759_s_at	TCF7L2	transcription factor 7-like 2 (T-cell specific, HMG-box)	Nucleus	transcription regulator
41	213702_x_at	ASAH1	N-acylsphingosine amidohydrolase (acid ceramidase) 1	Cytoplasm	enzyme
42	215233_at	JMJD6	jumonji domain containing 6	Plasma Membrane	other
43	215905_s_at	SNRNP40	small nuclear ribonucleoprotein 40kDa (U5)	Nucleus	other
44	215945_s_at	TRIM2	tripartite motif containing 2	Cytoplasm	enzyme
45	216092_s_at	SLC7A8	solute carrier family 7 (amino acid transporter light chain, L system), member 8	Plasma Membrane	transporter
46	217305_s_at	ADCY10	adenylate cyclase 10 (soluble)	Cytoplasm	enzyme
47	218185_s_at	ARMC1	armadillo repeat containing 1	Cytoplasm	other
48	218720_x_at	SEZ6L2	seizure related 6 homolog (mouse)-like 2	unknown	other
49	218770_s_at	TMEM39B	transmembrane protein 39B	Cytoplasm	other
50	219145_at	LPHN1	latrophilin 1	Plasma Membrane	G-protein coupled receptor
51	219200_at	FASTKD3	FAST kinase domains 3	Cytoplasm	other
52	219231_at	TGS1	trimethylguanosine synthase 1	Nucleus	enzyme
53	219946_x_at	MYH14	myosin, heavy chain 14, non-muscle	Extracellular Space	other
54	220388_at	FER1L4	fer-1-like 4 (C. elegans) pseudogene	unknown	other
55	221598_s_at	MED27	mediator complex subunit 27	Nucleus	transcription regulator
56	221610_s_at	STAP2	signal transducing adaptor family member 2	Cytoplasm	other
57	221665_s_at	EPS8L1	EPS8-like 1	unknown	other
58	78047_s_at	MT1P3	metallothionein 1 pseudogene 3
